# Supplementary material for: Parents Reaching Out to Parents: An Appreciative, Qualitative Evaluation of Stakeholder Experiences of the Parent Champions in the Community Project
Source: Children (Basel). 2022 Sep 27;9(10):1479. doi: 10.3390/children9101479 (PMC9600284; doi:10.3390/children9101479)
Supplement: Supplementary file 1 [file children-09-01479-s001.zip]

Archive with 2 entries (2 files):
- Supplementary File S1 PCC Interview schedules-25th July 2022.pdf
- Supplementary File S2 PCC - Tables S1-S7-25th July 2022.pdf
